# Supplementary material for: Reference Intervals for Blood Biomarkers in Farmed Atlantic Salmon, Coho Salmon and Rainbow Trout in Chile: Promoting a Preventive Approach in Aquamedicine
Source: Biology (Basel). 2022 Jul 18;11(7):1066. doi: 10.3390/biology11071066 (PMC9312075; doi:10.3390/biology11071066)
Supplement: Supplementary file 1 [file biology-11-01066-s001.zip]

Archive with 1 entries (1 files):
- biology-1770680-supplementary.pdf
